# Supplementary material for: Cardioneuroablation for Vasovagal Syncope: An Updated Systematic Review and Single-Arm Meta-Analysis
Source: Biomedicines. 2025 Jul 18;13(7):1758. doi: 10.3390/biomedicines13071758 (PMC12292116; doi:10.3390/biomedicines13071758)
Supplement: Supplementary file 1 [file biomedicines-13-01758-s001.zip]

Archive with 1 entries (1 files):
- biomedicines-3729075-supplementary.pdf
